# Supplementary material for: Do Ganoderma Species Represent Novel Sources of Phenolic Based Antimicrobial Agents?
Source: Molecules. 2023 Apr 6;28(7):3264. doi: 10.3390/molecules28073264 (PMC10096548; doi:10.3390/molecules28073264)
Supplement: Supplementary file 1 [file molecules-28-03264-s001.zip]

Archive with 1 entries (1 files):
- molecules-2295806-supplementary.pdf
